# Supplementary material for: Comparison of the salivary and dentinal microbiome of children with severe-early childhood caries to the salivary microbiome of caries-free children
Source: BMC Oral Health. 2019 Jan 14;19:13. doi: 10.1186/s12903-018-0693-1 (PMC6332856; doi:10.1186/s12903-018-0693-1)
Supplement: Supplementary file 1 — Food Frequency Questionnaire (FFQ) template used. (XLS 48 kb) [file 12903_2018_693_MOESM1_ESM.xls]

## Sheet: Sheet1
		M = month		W = week			D = Day
ORALMET code: OM											Date:
Meat, fish, poultry - Medium serving (size deck of cards)	Never	<1 / M	1/M	1/W	2/W	5/W	1/D	2/D	4/D	6+/D	Comment
Beef (roast / steak)
Beef: stew
Beef burger (1 burger)
Pork (roast / chops / escalopes)
Lamb (roast / chops / stew)
Chicken or other poultry e.g. turkey: roast
Breaded chicken, chicken nuggets, chicken burger
Bacon / Ham
Processed meat (Corned beef, Luncheon meats, sausages)
Savoury pies (e.g. meat, pork, steak & kidney, sausage roll)
Liver, heart, kidney, paté
Fish fried (batter/breadcrumbs), baked, grilled, fingers/cakes
White fish, fresh or frozen (e.g. cod, haddock, plaice, sole)
Oily fish, fresh or canned (e.g. mackerel, kippers, tuna, salmon, sardines, herring)
Shellfish (e.g. crab, prawns, mussels)
Bread and savoury biscuits - One slice or one biscuit	Never	<1 / M	1/M	1/W	2/W	5/W	1/D	2/D	4/D	6+/D	Comment
White bread and rolls (including ciabatta & pannini)
Brown bread and rolls
Wholemeal bread and rolls
Wheat-free; Rye brad; spelt bread (specify)
Cream crackers, cheese biscuits
Crisp bread, e.g. Ryvita
Pancakes, muffins, oatcakes
Scone (white)
Scone (brown)
Cereals - One medium sized bowl	Never	<1 / M	1/M	1/W	2/W	5/W	1/D	2/D	4/D	6+/D	Comment
Non-ready to eat - Porridge, Readybrek
High fibre (All Bran/flakes, Weetabix, Shredded wheat)
Cornflakes, Rice Krispies
Muesli (e.g. Country Store, Aplen)
Sugar-coated cereals (e.g. Frosties, Crunchy nut cornflakes)
Potatoes, rice and pasta - Medium serving = a cupful	Never	<1 / M	1/M	1/W	2/W	5/W	1/D	2/D	4/D	6+/D	Comment
Boiled, instant or jacket potatoes
Mashed potatoes
Chips / Roast potatoes
Potato Salad
White Rice
Brown Rice
White/yellow or green pastas (e.g. spagetti, noodles)
Wholemeal pasta
Lasagne (meat based)
Lasagne (vegetarian)
Pizza
Dairy products and fat	Never	<1 / M	1/M	1/W	2/W	5/W	1/D	2/D	4/D	6+/D	Comment
Cream (tablespoon)
Full-fat yoghurt or Greek style yoghurt (125g carton)
Dairy desserts (125g carton)
Cheddar cheese (medium serving)
Low-fat cheddar cheese (medium serving)
Cottage cheese
Eggs as boiled, fried, scrambled, poached (one)
Quiche (medium serving)
Light salad cream or light mayonnaise (tablespoon)
Salad cream, mayonnaise (tablespoon)
French dressing (tablespoon)
Other salad dressing (tablespoon)
The following on bread or vegetables (teaspoon):
Butter
Lite Butter e.g. Dawn Lite, Connacht Gold
Sunflower margarine e.g. Flora
Low-fat margarine (e.g. lowlow)
Cholesterol Lowering e.g. Flora Pro-Active, DairyGold Heart
Cream & Veg. Oil spread e.g. Kerrymaid, Dairy Gold
Olive oil spread e.g. Golden Olive
Fruit - 1 fruit or a medium serving (a cupful)	Never	<1 / M	1/M	1/W	2/W	5/W	1/D	2/D	4/D	6+/D	Comment
Apples
Pears
Oranges, satsumas, mandarins
Grapefruit
Bananas
Grapes
Melon
Peaches, plums
Apricots
Strawberries, raspberries, kiwi fruit
Blueberries
Tinned fruit (specify)
Dried fruit e.g. raisins
Frozen fruit (specify)
Vegetables (Fresh, frozen, tinned) - 2 tablespoons	Never	<1 / M	1/M	1/W	2/W	5/W	1/D	2/D	4/D	6+/D	Comment
Carrots
Spinach
Broccoli, spring greens, kale
Brussel sprouts
Cabbage
Peas
Green beans, broad beans, runner beans
Courgettes
Cauliflower
Parsnips, turnips
Leeks
Onions
Garlic
Mushrooms
Sweet peppers
Green salad, lettuce
Cucumber, celery
Tomatoes
Sweetcorn
Beetroot
Coleslaw
Baked beans
Dried lentils, beans, peas
Tofu, soya meat, TVP, vegeburger
Sweets and snacks - medium serving	Never	<1 / M	1/M	1/W	2/W	5/W	1/D	2/D	4/D	6+/D	Comment
Chocolate coated sweet biscuits e.g. digestive (one)
Plain biscuit e.g. marietta, digestives, rich tea (one)
Cakes e.g. fruit, sponge
Buns, pastries e.g. croissants, doughnuts
Fruit pies, tarts, crumbles
Sponge puddings
Milk puddings e.g. rice, custard, trifle
Ice cream, choc ices, frozen desserts
Chocolates, singles or squares
Sweets, toffees, mints
Sugar added to tea coffee, cereals (teaspoons)
Sugar substitute e.g. canderel (teaspoon)
Crisps or other packet snacks
Peanuts or other nuts
Soups, sauces and spreads	Never	<1 / M	1/M	1/W	2/W	5/W	1/D	2/D	4/D	6+/D	Comment
Vegetable soups: homemade/fresh (1 bowl)
Vegetable soups: tinned/packet (1 bowl)
Meat or cream soups: homemade / fresh (1 bowl)
Meat or cream soups: tinned / packet (1 bowl)
Sauces e.g. white, cheese, gravy (tablespoon)
Tomato based sauces e.g. pasta sauces
Curry-type sauces
Pickles, chutney (tablespoon)
Marmite, Bovril (tablespoon)
Jam, marmalade, honey, syrup (teaspoon)
Peanut butter (teaspoon)
Drinks	Never	<1 / M	1/M	1/W	2/W	5/W	1/D	2/D	4/D	6+/D	Comment
Tea (cup)
Herbal tea (cup)
Whole milk (cup) - cow, goat, soya, rice milk - specify
Semi-skimmed milk (cup)
Coffee instant (cup)
Coffee ground (cup)
Coffee, decaffeinated (cup)
Coffee whitener e.g. Coffee-mate (teaspoon)
Cocoa, Hot Chocolate (cup)
Horlicks, Ovaltine (cup)
Wine (glass)
Beer, Larger or Cider (half pint)
Low alcohol / alcohol free beer / larger (half pint)
Port, Sherry, Vermouth, liqueurs (glass)
Spirits e.g. Gin, Whiskey (Single measure)
Low calorie or diet soft fizzy drink (glass)
Fizzy Soft drinks e.g. (Coca Cola - Glass)
Pure fruit drinks e.g. orange juice (small glass)
Fruit squash (small glass)
Functional Foods / Supplements	Never	<1 / M	1/M	1/W	2/W	5/W	1/D	2/D	4/D	6+/D	Comment
Probiotic Yoghurts / cheese / milk
Vitamin supplements (details)
Mineral supplements (details)
Ready meals	Never	<1 / M	1/M	1/W	2/W	5/W	1/D	2/D	4/D	6+/D	Comment
Ready meal (specify)
Takeaway (specify)
