# Supplementary material for: Comparison of the salivary and dentinal microbiome of children with severe-early childhood caries to the salivary microbiome of caries-free children
Source: BMC Oral Health. 2019 Jan 14;19:13. doi: 10.1186/s12903-018-0693-1 (PMC6332856; doi:10.1186/s12903-018-0693-1)
Supplement: Supplementary file 3 — Data collected from FFQ. (XLSX 775 kb) [file 12903_2018_693_MOESM3_ESM.xlsx]

## Sheet: Copy of For ORALMET FFQ all
	CODE	OM001	OM002	OM003	OM004	OM005	OM006	OM007	OM008	OM009	OM010	OM011	OM012	OM013	OM014	OM015	OM016	OM017	OM018	OM019	OM020	OM021	OM022	OM023	OM024	OM025	OM026	OM027	OM028	OM029	OM030	OM031	OM032	OM033	OM034	OM035	OM036	OM037	OM038	OM039	OM040	OM041	OM042	OM043	OM044	OM045	OM046	OM047	OM048
Beef (roast / steak)	10101	1	2	3	5	1	1	1	N/A	1	4	1	3	4	4	2	4	4	4	1	4	5	1	5	1	4	3	4	4	4	4	5	1	4	5	1	4	4	4	1	5	1	1	1	1	5	1	3	3
Beef: stew	10102	5	3	3	4	1	1	1		1	1	3	3	4	3	2	4	5	3	1	5	4	1	4	3	4	3	4	4	4	5	4	4	1	4	1	4	4	4	1	8	5	4	7	1	1	1	4	3
Beef burger (1 burger)	10201	1	5	2	3	4	4	1		1	1	1	1	4	2	2	4	4	4	1	4	1	3	4	4	4	4	2	4	4	3	2	4	2	1	1	3	4	4	1	3	3	1	3	1	3	1	4	3
Pork (roast / chops / escalopes)	10103	1	4	1	3	1	2	4		1	3	1	3	4	4	4	3	4	1	1	1	5	1	3	2	4	2	2	4	4	4	4	1	4	5	7	4	4	1	1	1	1	1	3	4	7	1	3	3
Lamb (roast / chops / stew)	10104	1	5	1	3	1	1	4		1	1	1	3	4	4	1	1	3	1	1	1	1	1	1	2	1	1	2	2	3	4	5	1	1	2	1	4	3	1	1	1	6	4	1	1	1	1	5	3
Chicken or other poultry e.g. turkey: roast	12101	1	7	4	5	6	4	5		9	4	3	5	4	5	4	5	5	5	1	4	5	5	4	6	5	5	5	4	1	4	2	5	5	5	7	4	4	4	1	5	4	4	5	5	5	6	5	6
Breaded chicken, chicken nuggets, chicken burger	12201	1	5	4	4	5	4	4		9	4	5	2	6	4	3	5	4	5	1	4	1	5	1	4	4	5	2	4	2	3	1	5	4	2	7	5	3	4	4	4	4	5	5	3	2	6	6	5
Bacon / Ham	10105	1	4	5	4	5	4	7		3	2	3	4	5	4	5	3	5	4	1	4	1	3	5	6	4	4	5	3	4	4	10	5	4	5	7	6	4	4	4	1	6	4	4	2	1	5	7	3
Processed meat (Corned beef, Luncheon meats, sausages)	10202	1	1	6	6	10	4	1		9	4	5	4	1	5	6	5	4	7	5	5	5	4	4	6	5	5	5	7	4	4	5	5	1	6	1	1	5	4	5	1	3	9	6	5	1	6	6	6
Savoury pies (e.g. meat, pork, steak & kidney, sausage roll)	10203	1	4	1	2	8	1	1		1	4	1	3	1	2	4	1	3	4	1	4	5	2	1	1	1	4	1	2	2	1	1	4	4	1	4	3	1	1	4	1	2	1	1	1	1	1	1	1
Liver, heart, kidney, paté	10301	1	1	1	1	1	1	1		1	1	1	3	1	2	4	1	1	1	1	1	1	1	1	1	1	1	1	2	1	1	3	1	1	1	1	1	1	1	1	1	1	1	1	1	1	1	1	1
Fish fried (batter/breadcrumbs), baked, grilled, fingers/cakes	11201	4	1	2	3	1	2	5		1	7	3	3	5	3	4	1	1	1	5	4	1	5	4	1	4	2	4	5	2	3	4	1	1	4	3	4	2	1	1	4	4	1	5	4	4	1	1	5
White fish, fresh or frozen (e.g. cod, haddock, plaice, sole)	11101	1	1	1	1	1	1	1		1	1	2	4	4	5	4	1	1	1	1	1	2	1	1	1	4	2	4	2	2	4	4	1	1	1	1	1	1	4	1	4	4	1	1	4	4	1	1	4
Oily fish, fresh or canned (e.g. mackerel, kippers, tuna, salmon, sardines, herring)	11102	1	1	1	1	1	1	1		1	1	1	2	4	4	4	1	1	1	1	1	1	1	5	1	1	1	1	1	2	1	4	1	1	1	1	1	1	1	1	1	1	1	1	1	3	1	1	4
Shellfish (e.g. crab, prawns, mussels)	11103	1	1	1	1	1	1	1		1	1	1	1	1	5	3	1	1	1	1	1	1	1	1	1	1	1	1	2	1	3	4	1	1	1	1	1	1	1	1	4	1	1	1	1	1	1	1	1
White bread and rolls (including ciabatta & pannini)	13101	1	8	6	6	7	8	7		3	1	7	3	7	7	6	1	6	7	6	9	8	6	7	6	6	5	10	1	7	7	7	4	5	6	8	8	1	8	7	1	8	9	6	9	8	1	9	2
Brown bread and rolls	13102	1	7	4	6	7	1	7		3	1	4	5	5	5	5	7	4	7	6	5	1	5	7	2	5	2	1	4	7	7	7	4	5	4	8	1	1	8	1	1	1	9	1	1	1	8	7	6
Wholemeal bread and rolls	13103	6	1	4	1	7	1	1		9	1	1	5	1	3	5	3	2	5	1	4	1	5	1	2	5	2	1	4	7	7	1	4	1	5	5	1	4	1	1	1	7	7	2	1	1	8	7	2
Wheat-free; Rye bread; spelt bread (specify)	13104	1	1	1	1	1	1	1		1	1	1	1	1	1	5	1	1	5	1	1	1	3	1	1	1	1	1	1	3	1	1	8	1	1	1	1	1	1	1	1	1	1	1	4	3	1	1	1
Cream crackers, cheese biscuits	13201	1	4	4	4	1	4	5		9	1	1	5	6	5	5	1	3	4	1	4	7	5	4	6	5	5	1	2	7	3	1	1	4	1	9	7	4	7	1	2	5	9	4	1	7	4	1	4
Crisp bread, e.g. Ryvita	13202	1	1	1	1	1	1	1		8	1	1	1	4	2	5	1	1	1	1	5	1	5	1	1	1	8	5	1	1	1	1	1	1	1	1	1	1	1	1	1	1	1	1	2	1	5	1	1
Pancakes, muffins, oatcakes	13301	1	4	1	3	9	1	5		1	3	2	3	4	7	2	2	2	1	1	9	8	4	1	5	4	5	3	1	1	3	4	1	1	1	1	4	2	1	1	4	2	1	4	5	8	1	4	2
Scone (white)	13302	1	1	3	1	1	5	1		1	4	2	4	4	2	3	1	2	5	1	1	5	4	4	1	1	4	1	1	1	3	1	1	1	1	1	1	1	1	1	1	1	8	1	1	5	1	4	2
Scone (brown)	13303	1	1	1	1	1	1	1		1	1	2	4	1	2	2	1	1	1	1	1	1	4	1	1	1	1	1	1	1	3	5	1	1	1	1	1	1	1	1	1	1	8	1	1	1	1	1	1
Non-ready to eat - Porridge, Readybrek	14101	6	4	4	1	1	1	1		1	1	2	6	1	1	7	1	1	7	1	7	1	3	5	1	1	3	6	1	7	5	7	1	1	1	1	4	1	4	4	1	7	1	1	4	1	3	4	4
High fibre (All Bran/flakes, Weetabix, Shredded wheat)	14201	5	7	4	6	1	1	1		9	1	2	5	6	4	6	5	6	1	4	7	1	6	5	6	5	4	5	4	3	5	7	1	1	1	1	1	2	4	1	1	7	1	1	1	1	6	1	6
Cornflakes, Rice Krispies	14202	1	7	5	6	4	4	7		6	7	7	3	4	5	5	5	4	5	1	4	7	4	5	2	7	4	1	4	7	5	1	10	5	1	1	1	6	4	5	1	2	9	1	5	5	3	4	3
Muesli (e.g. Country Store, Aplen)	14203	1	1	1	1	1	1	1		1	1	1	1	1	2	2	1	2	1	1	1	1	1	1	1	1	1	1	1	1	1	1	1	1	1	1	1	1	1	1	1	1	1	1	1	3	1	1	1
Sugar-coated cereals (e.g. Frosties, Crunchy nut cornflakes)	14204	1	5	2	1	1	4	6		6	1	1	2	4	5	2	1	3	1	6	7	8	1	5	1	1	4	4	2	2	1	1	1	1	5	1	6	1	5	5	1	1	9	6	2	1	1	4	4
Boiled, instant or jacket potatoes	15101	6	7	5	5	1	6	1		8	9	5	5	7	5	7	1	5	1	6	2	1	2	7	6	6	3	5	7	7	5	6	5	6	5	7	7	5	7	1	1	2	9	1	6	7	1	7	5
Mashed potatoes	15102	1	7	4	5	4	6	1		1	5	4	4	7	3	7	6	5	5	1	8	1	4	1	6	6	4	5	7	7	6	6	5	4	4	7	5	1	3	7	1	7	10	5	5	8	5	7	4
Chips / Roast potatoes	15103	1	5	4	4	1	5	5		8	1	4	4	5	5	4	4	4	5	5	7	5	4	4	5	6	5	5	4	2	5	6	1	4	5	7	5	1	4	4	1	5	8	5	3	5	1	7	5
Potato Salad	15104	1	1	1	1	1	1	1		1	1	1	3	1	1	2	1	1	1	1	1	1	1	1	1	1	1	1	1	1	1	1	1	1	1	7	1	1	1	1	1	1	1	1	1	2	1	1	2
White Rice	15201	1	5	4	1	8	1	1		9	1	2	4	5	6	6	1	4	4	1	4	5	5	3	1	5	5	1	1	4	4	9	1	3	4	4	4	1	1	4	1	2	1	4	3	3	1	4	5
Brown Rice	15202	1	1	1	1	1	1	5		1	2	2	3	5	2	1	1	1	1	1	1	1	2	1	1	1	2	1	3	2	4	1	1	1	1	1	1	4	4	1	1	1	1	1	2	1	5	1	1
White/yellow or green pastas (e.g. spagetti, noodles)	15301	1	4	1	5	6	1	7		9	1	3	2	1	6	6	3	4	4	1	1	5	5	4	5	5	4	1	2	4	2	7	6	1	5	3	4	4	1	5	1	5	1	5	4	5	5	1	5
Wholemeal pasta	15302	1	1	1	1	5	1	1		1	1	2	3	5	2	1	4	1	1	5	1	1	5	1	1	1	2	1	2	4	3	5	4	1	1	1	1	4	4	1	1	1	8	1	1	1	6	1	1
Lasagne (meat based)	15303	1	4	1	4	1	1	1		1	1	3	4	5	2	6	1	1	4	1	1	1	1	3	1	1	2	1	2	4	3	1	4	1	4	1	4	1	1	1	3	1	1	2	1	1	1	5	3
Lasagne (vegetarian)	15304	1	1	1	1	1	1	1		1	1	3	1	1	2	1	1	1	1	1	1	1	1	1	1	1	1	1	1	1	3	3	1	1	1	1	1	1	1	1	1	1	1	1	1	1	1	1	1
Pizza	15305	1	3	2	2	8	1	4		3	1	2	3	5	4	3	4	1	4	1	4	5	4	3	5	4	5	1	3	4	1	3	4	4	4	3	4	3	1	4	3	1	4	4	3	6	1	6	4
Cream (tablespoon)	16101	1	1	3	1	3	1	1		1	1	1	3	1	4	6	1	3	1	1	1	1	1	3	1	2	4	1	1	2	1	1	1	1	1	3	1	1	4	1	1	1	1	1	4	1	1	1	2
Full-fat yoghurt or Greek style yoghurt (125g carton)	16201	1	7	1	6	1	1	1		9	1	1	4	5	7	7	1	1	1	1	1	4	1	1	4	5	2	1	7	7	6	6	1	1	1	3	7	1	7	1	1	2	6	1	2	1	1	1	6
Dairy desserts (125g carton)	16301	5	5	4	4	8	2	1		9	1	2	1	5	7	1	6	3	1	5	7	1	1	1	1	5	3	1	2	2	4	7	5	1	5	4	1	1	4	4	1	6	5	1	7	5	1	3	5
Cheddar cheese (medium serving)	16401	1	4	5	5	1	1	7		7	5	7	5	6	1	7	1	1	4	1	1	1	4	4	10	4	4	1	7	2	4	7	5	4	1	6	7	1	1	1	1	2	6	1	4	1	4	3	2
Low-fat cheddar cheese (medium serving)	16402	1	1	1	1	1	1	1		7	1	4	1	5	1	7	1	1	1	1	1	1	4	1	1	1	3	1	3	1	1	1	1	1	1	6	1	1	1	1	1	1	4	1	1	1	1	1	2
Cottage cheese	16403	1	1	1	1	1	1	1		1	1	1	1	1	1	7	1	1	1	1	1	1	1	1	10	1	1	1	1	1	1	1	1	1	1	5	1	1	1	1	1	1	1	1	3	1	1	2	1
Eggs as boiled, fried, scrambled, poached (one)	17101	1	4	5	5	5	1	7		1	1	3	5	6	6	7	1	4	1	1	4	3	1	4	1	1	5	1	5	1	3	5	1	1	5	8	1	1	7	1	1	6	5	4	6	4	5	3	4
Quiche (medium serving)	17201	1	1	1	1	1	1	1		1	1	1	3	4	1	1	1	1	1	1	1	1	1	1	1	1	1	1	1	1	3	1	1	1	1	6	1	1	1	1	1	1	1	1	1	1	1	1	1
Light salad cream or light mayonnaise (tablespoon)	18102	1	1	1	1	1	1	1		1	1	1	4	1	1	1	1	1	1	1	1	1	2	1	1	1	2	1	5	1	1	7	1	1	6	7	1	1	1	1	1	1	1	1	1	3	1	1	1
Salad cream, mayonnaise (tablespoon)	18101	1	5	1	1	1	1	1		7	1	1	1	1	1	1	1	1	1	1	1	1	2	5	1	1	2	1	1	1	4	7	1	1	1	7	1	1	1	1	1	1	1	1	1	2	1	1	1
French dressing (tablespoon)	18201	1	1	1	1	1	1	1		1	1	1	1	1	1	1	1	1	1	1	1	1	1	1	1	1	1	1	1	1	1	1	1	1	5	1	1	1	1	1	1	1	1	1	1	1	1	1	1
Other salad dressing (tablespoon)	18202	1	1	1	1	1	1	1		1	1	1	1	1	1	1	1	1	1	1	1	1	1	1	1	1	2	1	1	1	1	1	1	1	1	2	1	1	1	1	1	1	1	1	1	1	1	1	1
Butter	18301	4	7	6	6	10	8	6		9	1	7	6	7	7	7	10	1	7	6	8	1	7	7	6	1	4	1	6	7	6	7	1	5	6	8	8	5	8	1	1	8	6	6	4	6	5	4	6
Lite Butter e.g. Dawn Lite, Connacht Gold	18302	1	1	1	1	1	3	6		1	1	2	4	7	8	7	1	7	1	1	1	1	5	1	1	7	1	1	1	1	1	7	9	1	1	8	1	1	1	4	1	1	1	1	1	1	1	1	1
Sunflower margarine e.g. Flora	18401	1	1	1	6	1	1	1		1	1	1	1	1	1	1	1	1	1	1	1	1	2	1	1	1	1	1	1	1	1	1	1	1	1	6	1	1	1	1	1	1	1	1	3	7	1	2	1
Low-fat margarine (e.g. lowlow)	18402	1	1	1	1	1	1	1		1	1	1	1	5	1	1	1	1	1	1	1	1	2	1	1	1	1	6	1	1	1	1	7	1	1	5	1	1	1	1	1	1	1	1	1	1	1	2	1
Cholesterol Lowering e.g. Flora Pro-Active, DairyGold Heart	18403	1	1	1	1	1	1	1		1	1	1	1	1	1	1	1	1	1	1	1	1	2	1	1	1	1	1	1	1	1	1	1	1	1	5	1	1	1	1	1	1	1	1	1	1	1	2	1
Cream & Veg. Oil spread e.g. Kerrymaid, Dairy Gold	18404	1	1	1	6	1	2	1		1	10	1	5	5	1	1	10	1	7	1	9	1	2	7	1	1	5	1	1	1	1	7	1	1	1	4	1	1	1	1	1	1	6	1	8	1	1	5	1
Olive oil spread e.g. Golden Olive	18405	1	1	1	6	1	1	1		1	1	1	1	1	8	1	1	1	1	1	1	1	2	1	1	1	1	1	1	1	1	7	1	1	1	5	1	1	1	1	1	1	1	1	1	1	1	3	1
Apples	19101	6	8	4	5	6	5	8		10	9	7	5	6	4	7	5	7	7	6	7	8	5	1	2	5	4	4	3	7	5	4	7	5	6	8	7	1	7	7	10	5	8	6	6	4	6	4	6
Pears	19102	1	1	4	5	5	1	1		1	1	3	5	6	4	7	1	7	1	5	3	5	2	1	1	1	1	6	2	1	3	5	1	1	5	6	1	1	1	1	1	4	8	1	5	4	1	4	3
Oranges, satsumas, mandarins	19103	1	7	4	5	9	4	5		7	1	6	5	6	7	7	6	7	5	1	3	8	2	3	2	5	4	5	3	7	5	7	7	1	5	9	1	1	8	1	1	5	8	5	2	1	1	4	6
Grapefruit	19104	1	1	1	1	1	1	1		1	1	2	1	1	1	1	1	1	1	1	1	8	1	1	2	1	1	1	1	1	1	1	1	1	1	1	1	1	1	1	1	1	1	1	1	1	1	1	1
Bananas	19105	1	7	4	5	7	5	1		7	10	5	6	6	7	7	5	7	5	1	7	8	5	1	2	5	5	6	7	7	5	7	1	1	6	4	8	1	7	4	10	5	1	5	6	5	5	5	6
Grapes	19107	6	8	5	6	8	5	5		5	6	2	6	6	5	7	5	7	5	6	1	8	4	5	1	5	3	5	7	7	5	7	7	1	5	1	1	1	8	4	1	5	8	3	2	3	6	5	5
Melon	19106	1	1	1	1	1	1	1		1	1	2	5	6	2	7	1	7	1	1	3	8	1	1	1	1	2	1	1	1	4	7	1	1	4	8	1	1	1	1	1	1	1	1	4	2	1	4	2
Peaches, plums	19110	1	1	1	1	1	1	1		1	1	2	4	4	2	7	1	1	1	1	1	7	1	1	1	1	1	1	3	1	4	7	1	1	4	5	1	1	1	1	1	2	1	1	2	3	1	2	3
Apricots	19111	1	1	1	1	1	1	1		1	1	2	1	1	2	7	4	1	1	1	1	7	1	1	1	1	1	1	1	1	1	1	1	1	5	1	1	1	1	1	1	2	1	1	2	1	1	2	1
Strawberries, raspberries, kiwi fruit	19108	6	4	5	3	6	2	1		10	3	4	6	6	5	7	1	7	1	6	1	7	2	5	1	5	3	5	4	7	4	7	1	1	1	6	1	1	1	2	1	5	8	1	2	1	1	2	3
Blueberries	19109	1	1	1	1	5	1	1		1	1	2	6	1	2	7	1	2	1	1	1	7	1	1	1	5	1	3	7	4	4	7	1	1	5	1	1	1	4	1	1	3	8	1	2	5	1	2	1
Tinned fruit (specify)	19201	1	1	1	1	1	1	1		1	1	2	2	4	2	7	1	2	1	1	1	1	1	1	1	1	1	3	1	1	1	1	1	1	1	2	1	1	1	1	1	1	1	1	1	1	1	2	1
Dried fruit e.g. raisins	19202	1	1	1	1	2	1	1		1	1	1	6	5	3	7	1	2	1	5	1	1	5	1	1	2	1	1	1	4	1	7	7	1	1	2	1	1	1	1	1	1	1	1	2	1	1	2	1
Frozen fruit (specify)	19203	1	1	1	1	1	1	1		5	1	1	1	1	1	1	1	2	1	1	1	8	1	1	1	1	1	3	1	2	4	1	1	1	1	1	1	1	1	1	1	1	1	1	1	2	1	2	1
Carrots	20301	1	7	4	6	10	7	1		5	1	5	5	7	6	7	6	7	5	1	3	5	5	6	5	5	2	5	7	7	6	7	1	6	1	5	7	1	4	1	5	6	7	6	5	5	5	5	5
Spinach	20101	1	1	1	1	1	1	1		1	1	1	1	1	4	1	1	1	1	1	1	1	1	1	1	5	1	1	1	1	1	1	1	1	1	1	1	1	1	1	1	1	1	1	1	1	1	1	1
Broccoli, spring greens, kale	20102	1	7	1	1	1	7	1		7	1	3	5	5	6	7	6	3	1	1	1	1	2	6	1	1	2	6	7	1	4	1	1	1	1	1	1	6	4	1	1	5	7	1	3	1	1	1	4
Brussel sprouts	20103	1	1	1	1	1	3	1		1	1	2	1	4	2	1	1	1	1	1	3	1	2	2	1	1	3	1	1	1	1	7	1	1	1	1	1	1	4	1	1	1	1	1	1	1	1	4	2
Cabbage	20104	1	4	6	2	1	1	1		1	1	3	4	5	4	6	1	3	1	1	6	1	2	2	1	5	2	1	7	1	4	7	1	1	4	1	1	1	4	1	1	2	1	1	1	4	1	4	2
Peas	20201	1	1	1	6	1	6	1		7	1	3	4	5	3	6	5	1	1	3	1	1	2	1	5	5	4	6	1	4	3	7	1	1	4	1	1	5	4	1	1	4	7	1	1	6	1	4	4
Green beans, broad beans, runner beans	20202	1	1	1	1	1	6	1		1	1	2	4	5	5	7	1	1	1	1	1	1	2	1	1	5	1	6	1	1	3	3	1	1	1	1	1	1	4	1	1	1	7	1	3	1	1	1	3
Courgettes	20501	1	1	1	1	1	1	1		1	1	1	4	1	3	6	1	1	1	1	1	1	1	1	1	1	1	1	2	1	1	1	1	1	1	1	1	1	1	1	1	1	1	1	1	1	1	3	2
Cauliflower	20502	1	7	1	1	1	5	1		6	1	1	4	5	3	6	1	4	1	1	1	1	2	4	1	1	2	1	3	1	1	7	1	1	1	1	1	1	1	1	1	3	7	1	3	7	1	1	2
Parsnips, turnips	20302	1	7	1	3	1	5	1		1	1	4	5	5	5	6	1	4	8	1	6	1	2	1	5	1	3	1	1	1	4	7	1	1	1	1	5	2	4	4	1	3	1	1	4	1	1	1	3
Leeks	20401	1	1	1	3	1	1	1		1	1	1	4	5	2	6	1	3	1	1	1	1	1	3	1	1	1	5	1	1	3	1	1	1	1	1	1	1	1	1	1	1	1	1	4	1	1	3	2
Onions	20402	1	1	1	3	6	1	1		1	1	4	5	5	5	6	1	4	1	1	1	1	1	6	1	1	4	5	1	1	3	7	1	1	1	1	5	1	1	1	1	6	1	1	4	2	1	1	4
Garlic	20403	1	2	1	1	1	1	1		1	1	2	2	6	5	6	1	4	5	1	1	1	1	1	1	1	2	4	2	1	5	7	1	1	1	1	1	1	1	1	1	5	1	1	3	2	1	4	4
Mushrooms	20503	1	1	1	3	2	1	1		1	1	2	2	5	3	6	1	1	1	1	1	1	2	1	1	1	2	1	2	1	1	7	1	1	5	4	1	1	1	1	1	2	1	1	1	1	1	3	4
Sweet peppers	20504	1	7	1	5	1	1	1		7	1	1	6	4	5	6	1	1	1	1	1	1	1	1	1	1	2	5	2	1	5	2	1	1	4	1	1	1	1	1	1	2	1	1	1	1	1	5	4
Green salad, lettuce	20505	1	7	1	1	6	1	1		1	1	1	6	4	2	7	1	1	1	1	1	1	2	1	1	1	2	1	3	1	3	2	1	1	5	5	1	1	1	1	1	2	1	1	1	3	1	5	3
Cucumber, celery	20506	1	7	1	1	1	1	1		10	1	1	6	1	2	7	1	1	1	1	1	1	1	1	1	1	1	5	3	1	3	2	1	1	1	8	5	5	1	1	1	2	1	1	1	6	1	7	2
Tomatoes	20507	1	7	1	5	1	1	1		1	1	2	6	4	6	7	1	1	1	1	1	1	1	5	1	1	5	5	3	1	4	2	1	1	5	8	1	1	1	1	1	3	7	1	5	8	1	5	4
Sweetcorn	20508	1	7	1	5	3	5	1		9	1	2	6	4	5	6	1	1	1	1	1	1	6	3	1		3	1	3	4	2	7	1	1	3	1	5	1	1	1	1	5	7	1	1	1	1	2	4
Beetroot	20303	1	1	1	1	1	1	1		1	1	1	6	4	1	6	1	1	1	1	1	1	2	1	1	1	1	5	1	1	1	2	1	1	4	1	1	1	1	1	1	1	1	1	3	6	1	2	2
Coleslaw	20509	1	7	1	1	1	1	1		1	1	1	5	4	3	1	1	1	1	1	1	1	2	1	1	1	2	5	2	1	1	2	1	1	1	1	1	1	1	1	1	1	1	1	1	1	1	6	2
Baked beans	20204	1	4	1	5	9	1	1		1	1	3	3	5	2	1	5	4	1	4	6	1	5	4	1	5	6	5	3	4	4	1	1	1	1	1	5	5	1	5	1	2	1	1	4	2	5	2	5
Dried lentils, beans, peas	20203	1	1	1	1	1	1	1		1	1	1	1	4	2	1	1	1	1	1	1	1	1	1	1	5	1	1	1	1	1	7	1	1	1	1	1	1	1	1	1	3	1	1	1	1	1	1	2
Tofu, soya meat, TVP, vegeburger	20205	1	1	1	1	1	1	1		1	1	1	1	1	1	1	1	1	1	1	1	1	1	1	1	1	1	1	1	1	1	1	1	1	1	1	1	1	1	1	1	1	1	1	1	1	1	1	1
Chocolate coated sweet biscuits e.g. digestive (one)	21101	1	8	4	1	9	1	4		2	1	7	5	4	7	1	4	1	7	1	8	7	3	6	6	7	9	6	2	4	6	7	1	4	5	5	7	5	4	5	1	2	7	6	7	5	4	5	5
Plain biscuit e.g. marietta, digestives, rich tea (one)	21102	5	4	5	1	8	1	5		2	1	3	5	5	6	6	2	7	8	4	8	7	3	6	2	1	7	6	1	7	4	7	6	4	5	4	4	1	4	1	1	5	1	5	7	7	1	4	2
Cakes e.g. fruit, sponge	21201	1	4	3	1	7	3	1		2	1	2	5	4	8	5	1	4	2	1	9	7	4	3	4	2	4	1	1	4	3	3	1	1	1	6	7	1	1	1	1	4	7	3	7	8	1	3	3
Buns, pastries e.g. croissants, doughnuts	21202	1	4	3	2	5	2	1		1	1	4	2	4	6	4	1	4	4	1	9	7	2	6	1	1	6	1	1	4	1	3	4	1	1	2	1	5	1	5	1	2	1	1	1	1	1	4	2
Fruit pies, tarts, crumbles	21203	1	1	1	1	1	1	1		1	1	2	5	1	5	4	1	1	1	1	1	7	2	3	1	1	2	1	1	1	2	3	1	1	4	5	1	1	1	1	1	2	1	1	1	1	1	2	1
Sponge puddings	21204	1	1	1	1	5	4	1		1	1	2	2	5	1	1	1	1	1	1	1	7	2	1	1	1	2	1	1	1	1	3	1	1	1	1	1	1	1	1	1	2	1	1	1	6	1	2	1
Milk puddings e.g. rice, custard, trifle	21205	1	4	4	2	1	1	1		5	1	2	2	4	1	1	1	1	1	1	1	1	1	3	1	1	2	5	1	4	4	3	6	1	1	3	1	1	1	1	7	2	1	1	1	7	1	7	1
Ice cream, choc ices, frozen desserts	21301	1	4	5	1	6	2	3		9	5	3	4	5	4	4	1	7	4	1	7	1	4	6	8	2	5	6	3	4	5	7	6	3	5	6	1	4	1	4	8	4	7	5	3	5	4	4	6
Chocolates, singles or squares	21401	1	7	1	4	6	5	4		3	1	6	4	5	8	4	5	4	1	1	1	7	5	6	7	4	6	3	7	4	6	5	1	6	1	8	7	5	4	1	8	4	7	5	1	2	5	8	4
Sweets, toffees, mints	21501	1	7	2	4	8	2	1		3	1	4	5	5	8	4	3	1	7	1	7	7	4	6	7	4	7	3	2	1	7	10	1	4	6	9	1	4	4	1	7	5	1	1	7	1	1	8	6
Sugar added to tea coffee, cereals (teaspoons)	21601	1	1	4	1	8	1	1		1	1	1	1	4	1	5	1	4	1	1	7	8	6	3	6	1	7	4	1	7	1	1	1	1	1	8	1	1	1	1	1	6	1	1	1	7	1	8	6
Sugar substitute e.g. canderel (teaspoon)	21602	1	1	1	1	3	1	1		1	3	1	1	3	1	1	1	1	1	1	1	9	1	1	6	1	1	1	1	1	1	1	1	1	3	8	1	1	1	1	1	1	1	1	1	1	1	1	1
Crisps or other packet snacks	21701	1	7	4	4	1	4	3		4	7	3	4	1	6	5	7	4	5	5	7	1	5	5	1	7	9	5	4	4	4	3	5	4	1	7	5	2	4	1	7	5	7	5	1	1	4	7	3
Peanuts or other nuts	21702	1	1	1	1	2	1	1		1	1	1	4	4	4	6	1	1	1	1	1	1	5	1	2	1	3	5	1	1	1	3	1	1	2	2	1	1	1	1	7	1	1	1	1	1	1	1	4
Vegetable soups: homemade/fresh (1 bowl)	22101	1	4	4	4	9	1	1		1	1	2	5	6	3	7	1	3	5	5	7	1	1	3	1	5	1	9	2	4	4	4	1	3	5	1	4	4	4	4	1	3	1	1	6	7	1	3	1
Vegetable soups: tinned/packet (1 bowl)	22103	1	1	5	1	5	1	1		1	3	2	4	3	3	1	1	1	1	1	1	1	1	3	1	4	2	1	3	1	1	1	1	1	1	1	1	1	1	1	1	2	1	1	6	1	1	3	1
Meat or cream soups: homemade / fresh (1 bowl)	22102	1	4	1	8	3	1	1		1	1	1	5	6	3	7	1	1	1	1	1	8	1	1	1	1	1	2	3	1	3	1	1	1	5	1	1	4	4	1	1	2	1	1	1	8	1	4	1
Meat or cream soups: tinned / packet (1 bowl)	22104	1	1	1	4	3	1	1		1	7	1	4	3	3	1	1	1	1	4	1	1	1	1	1	1	3	2	3	1	1	1	1	1	1	1	1	1	1	1	1	2	1	1	1	1	1	4	1
Sauces e.g. white, cheese, gravy (tablespoon)	22201	1	7	6	4	3	1	1		4	1	5	4	6	2	1	1	7	7	5	1	1	2	7	1	5	4	9	5	4	2	7	1	1	1	1	4	6	4	6	5	6	7	1	8	5	1	4	4
Tomato based sauces e.g. pasta sauces	22202	1	7	1	7	1	1	7		1	1	5	5	6	6	1	1	1	5	5	1	1	1	4	1	4	4	6	1	4	4	7	5	4	1	1	4	1	5	5	1	5	7	1	1	4	1	2	5
Curry-type sauces	22203	1	4	4	1	5	1	1		1	1	1	5	5	4	1	1	4	1	1	1	1	4	4	1	4	5	7	1	4	1	7	1	4	1	1	4	1	4	4	1	1	1	1	1	1	1	2	3
Pickles, chutney (tablespoon)	22204	1	1	1	1	1	1	1		1	1	1	2	1	1	4	1	1	1	1	1	1	1	1	1	1	1	1	1	1	1	1	1	1	1	1	1	1	1	1	1	1	1	1	1	1	1	1	1
Marmite, Bovril (tablespoon)	22301	1	1	1	1	1	1	1		1	1	1	1	1	1	1	1	1	1	1	1	1	1	1	1	1	1	1	1	1	1	1	1	1	1	1	1	1	1	1	1	1	1	1	1	1	1	1	1
Jam, marmalade, honey, syrup (teaspoon)	22302	1	1	1	8	1	1	1		1	1	4	4	1	2	5	1	1	7	5	1	8	7	8	4	4	1	6	3	4	7	2	6	4	1	1	7	6	1	4	4	5	1	1	1	7	1	7	2
Peanut butter (teaspoon)	22303	1	1	1	1	1	1	1		1	1	1	1	1	1	1	1	1	1	1	1	1	4	1	1	1	1	3	1	1	1	1	1	4	1	1	1	1	1	1	5	1	1	1	1	1	1	2	2
Tea (cup)	23101	6	4	1	1	5	1	1		4	1	1	2	1	1	7	1	1	5	5	7	9	4	1	5	1	4	1	1	1	2	7	1	1	1	7	1	1	1	5	8	6	7	3	1	8	1	8	1
Herbal tea (cup)	23102	1	1	1	1	1	1	1		1	1	1	1	1	1	7	1	1	1	1	1	1	1	1	1	1	1	1	1	1	1	1	1	1	1	6	1	1	1	1	1	1	1	1	1	1	1	1	1
Whole milk (cup) - cow, goat, soya, rice milk - specify	23113	1	7	9	7	6	9	1		10	10	7	7	1	8	8	10	8	1	8	7	1	7	8	9	8	9	1	7	7	6	10	6	6	1	9	4	6	9	1	8	7	7	6	1	1	8	10	1
Semi-skimmed milk (cup)	23114	1	1	1	1	1	4	1		4	1	1	1	7	1	1	1	1	1	1	1	1	3	1	1	1	2	1	1	1	1	1	1	1	1	8	1	1	1	6	1	1	1	1	1	1	1	1	6
Coffee instant (cup)	23103	1	1	1	1	1	1	1		1	1	1	1	1	1	1	1	1	1	1	1	1	1	1	1	1	1	1	1	1	1	1	1	1	1	1	1	1	1	1	1	1	1	1	1	1	1	1	1
Coffee ground (cup)	23104	1	1	1	1	1	1	1		1	1	1	1	1	1	1	1	1	1	1	1	1	1	1	1	1	1	1	1	1	1	1	1	1	1	1	1	1	1	1	1	1	1	1	1	1	1	1	1
Coffee, decaffeinated (cup)	23105	1	1	1	1	1	1	1		1	1	1	1	1	1	1	1	1	1	1	1	1	1	1	1	1	1	1	1	1	1	1	1	1	1	1	1	1	1	1	1	1	1	1	1	1	1	1	1
Coffee whitener e.g. Coffee-mate (teaspoon)	23106	1	1	1	1	1	1	1		1	1	1	1	1	1	1	1	1	1	1	1	1	1	1	1	1	1	1	1	1	1	1	1	1	1	1	1	1	1	1	1	1	1	1	1	1	1	1	1
Cocoa, Hot Chocolate (cup)	23107	1	7	4	1	3	1	1		5	1	1	1	5	1	4	3	1	1	1	1	1	3	4	1	1	5	1	4	4	5	10	1	1	6	1	1	1	1	1	5	1	7	1	1	4	5	4	1
Horlicks, Ovaltine (cup)	23108	1	1	1	1	1	1	1		1	1	1	1	1	1	1	1	1	1	1	1	1	1	1	1	1	1	3	1	1	1	1	1	1	1	1	1	1	1	1	1	1	1	1	1	1	1	1	1
Wine (glass)	23201	1	1	1	1	1	1	1		1	1	1	1	1	1	1	1	1	1	1	1	1	1	1	1	1	1	1	1	1	1	1	1	1	1	1	1	1	1	1	1	1	1	1	1	1	1	1	1
Beer, Larger or Cider (half pint)	23202	1	1	1	1	1	1	1		1	1	1	1	1	1	1	1	1	1	1	1	1	1	1	1	1	1	1	1	1	1	1	1	1	1	1	1	1	1	1	1	1	1	1	1	1	1	1	1
Low alcohol / alcohol free beer / larger (half pint)	23203	1	1	1	1	1	1	1		1	1	1	1	1	1	1	1	1	1	1	1	1	1	1	1	1	1	1	1	1	1	1	1	1	1	1	1	1	1	1	1	1	1	1	1	1	1	1	1
Port, Sherry, Vermouth, liqueurs (glass)	23204	1	1	1	1	1	1	1		1	1	1	1	1	1	1	1	1	1	1	1	1	1	1	1	1	1	1	1	1	1		1	1	1	1	1	1	1	1	1	1	1	1	1	1	1	1	1
Spirits e.g. Gin, Whiskey (Single measure)	23205	1	1	1	1	1	1	1		1	1	1	1	1	1	1	1	1	1	1	1	1	1	1	1	1	1	1	1	1	1	1	1	1	1	1	1	1	1	1	1	1	1	1	1	1	1	1	1
Low calorie or diet soft fizzy drink (glass)	23110	1	7	1	1	7	1	1		1	1	1	2	5	5	1	5	4	1	1	1	1	1	1	7	1	6	1	1	1	1	1	1	1	1	1	1	1	4	4	1	1	1	1	1	1	1	1	1
Fizzy Soft drinks e.g. (Coca Cola - Glass)	23109	2	7	4	2	3	1	4		1	1	1	2	1	5	1	1	1	4	1	8	1	4	5	7	1	9	5	2	1	4	5	1	5	1	1	7	1	4	1	1	2	3	3	1	1	1	5	2
Pure fruit drinks e.g. orange juice (small glass)	23111	1	7	4	5	7	6	4		4	1	3	4	5	6	4	1	1	7	1	8	1	4	3	7	3	7	5	4	4	7	10	6	4	3	1	7	1	7	6	1	2	9	4	8	1	1	4	3
Fruit squash (small glass)	23112	1	7	5	2	8	6	9		7	1	2	2	9	2	1	10	4	7	1	2	1	5	1	4	7	3	4	3	4	6	1	8	5	1	1	7	1	1	6	1	7	7	10	8	1	1	8	7
Probiotic Yoghurts / cheese / milk	24101	1	4	6	1	7	6	1		8	1	1	2	7	2	4	1	1	1	1	7	1	4	1	10	7	8	5	1	1	5	1	1	1	1	6	4	6	1	5	6	6	1	1	1	1	6	6	1
Vitamin supplements (details)	24201	1	1	1	1	10	1	1		1	1	1	1	1	2	1	1	1	1	1	1	1	1	1	1	1	1	6	1	1	1	10	1	1	1	6	1	6	7	1	1	6	1	1	1	1	7	1	7
Mineral supplements (details)	24202	1	1	1	1	1	1	1		1		1	1	1	2	1	1	1	1	1	1	1	1	1	1	1	1	1	1	1	1	1	1	1	1	6	1	1	1	1	1	1	1	1	1	1	1	1	1
Ready meal (specify)	25101	1	1	1	1	1	1	1		3	1	1	1	1	1	4	1	1	1	5	4	1	2	1	2	1	1	1	1	4	1	1	1	1	1	1	2	1	1	1	1	1	1	1	1	1	1	5	1
Takeaway (specify)	25201	1	4	4	1	7	1	1		3	1	1	2	2	2	3	3	4	3	5	4	1	4	4	4	1	6	4	3	3	3	3	4	3	1	6	2	1	4	4	1	2	3	3	1	1	1	5	2
[truncated: 452 more columns]
